# Supplementary material for: Soybean leaf estimation based on RGB images and machine learning methods
Source: Plant Methods. 2023 Jun 17;19:59. doi: 10.1186/s13007-023-01023-z (PMC10276400; doi:10.1186/s13007-023-01023-z)
Supplement: Supplementary file 1 — Additional file 1. Thumbnail Table of Image Parameters. [file 13007_2023_1023_MOESM1_ESM.xlsx]

## Sheet: Sheet1
Trait classification	Shooting angle	Full name	Shorthand
Color parameters	Top	Top blue mean	TBM
		Top green mean	TGM
		Top red mean	TRM
		Top Blue-green ratio	TBG
		Top Blue-red ratio	TBR
		Top Green-to-red ratio	TGR
	Side	Side blue mean	SBM
		Side green mean	SGM
		Side red mean	SRM
		Side blue-green ratio	SBG
		Side blue to red ratio	SBR
		Side Green-to-red ratio	SGR
Pattern parameters	Top	Top perimeter	TP
		Top projection area	TPA1
		Top contour area	TCA1
		The top external rectangle width	TRW
		The top external rectangle height	TRH
		Top external circle radius	TCR
		Top external rectangular area	TRA
		Top external circle area	TCA2
		Top shape rate compactness	TSC
		Top roundness compactness	TRC
		Top externalr circle compactness	TCC
		The ratio of the top projection area to external rectangular area	TPRA
		Top height to width	THW
		Top perimeter to area	TPA2
		Top envelope hull area	TCA3
		Top of the convex hull vertices	TCN
	Side	Side perimeter	SP
		Side projection area	SPA1
		Side contour area	SCA1
		The Side external rectangle width	SRW
		The Side external rectangle height	SRH
		Side external circle radius	SCR
		Side external rectangular area	SRA
		Side external circle area	SECA
		Side shape rate compactness	SSC
		Side roundness compactness	SRC
		Side externalr circle compactness	SCC
		The ratio of the Side projection area to external rectangular area	SPRA
		1/5 area ratio	1/5AR
		2/5 area ratio	2/5AR
		3/5 area ratio	3/5AR
		4/5 area ratio	4/5AR
		5/5 area ratio	5/5AR
		1/5 maximum width	1/5MW
		2/5 maximum width	2/5MW
		3/5 maximum width	3/5MW
		4/5 maximum width	4/5MW
		5/5 maximum width	5/5MW
		Mean side width	SMW
		Minimum side width	SMIW
		Crown height	CH
		Crown height to plant height	CPH
		The crown	TC
		Side height to width	SHW
		Side perimeter to area	SPA2
		Side convex hull area	SCA
		Side of the convex hull vertices	SCN
Texture parameters	Top	Top small gradient advantage	TMG
		Top large gradient advantage	TLG
		Top grayscale distribution inhomogeneity	TGD
		Top Inhomogeneity of gradient distribution	TIG1
		Top energy	TE
		Top gray average	TG
		Top gradient averag	TGA
		Top gray variance	TGV1
		Top gradient variance	TGV2
		Top correlation	TC1
		Top gray entropy	TGE1
		Top gradient entropy	TGE2
		Top mixedentropy	TME
		Top inertia	TIG2
		Top deficit moment	TDM
		Top gray histogram variance	TGH
		Top gray histogram entropy	THE
	Side	Side small gradient advantage	SMG
		Side large gradient advantage	SLG
		Side grayscale distribution inhomogeneity	SGD
		Side Inhomogeneity of gradient distribution	SIG1
		Side energy	SE
		Side gray average	SG
		Side gradient averaging	SGA
		Side gray variance	SGV1
		Side gradient variance	SGV2
		Side correlation	SC
		Side gray entropy	SGE1
		Side gradient entropy	SGE2
		Side mixed entropy	SME
		Side inertia	SIG
		Side deficit moment	SDM
		Side gray histogram variance	SGH
		Side gray histogram entropy	SHE
